# Supplementary material for: SVEP1 as a Genetic Modifier of TEK-Related Primary Congenital Glaucoma
Source: Invest Ophthalmol Vis Sci. 2020 Oct 7;61(12):6. doi: 10.1167/iovs.61.12.6 (PMC7545080; doi:10.1167/iovs.61.12.6)
Supplement: Supplement 1 [file iovs-61-12-6_s001.xlsx]

## Sheet: Dataset
Sample	∆∆Ct (vs Avg. FLAG)	Outliers Removed	Avg ∆∆Ct	St Dev	SEM	Fold Difference
EV	0.0393496		8.88178e-17	0.0547377	0.0173096	0.973094
EV	0.0021979					0.998478
EV	-0.0415475					1.02922
EV	-0.0592366					1.04191
EV	0.0204489					0.985926
EV	0.0387877					0.973473
EV	-0.0153688					1.01071
EV	-0.0317917					1.02228
EV	-0.0655711					1.0465
EV	0.112732					0.924835
WT	-0.1234		-0.37009	0.193123	0.0643743	1.0893
WT	-0.357662					1.28135
WT	-0.267771					1.20395
WT		-1.33475
WT	-0.558169					1.4724
WT	-0.73614					1.66571
WT	-0.227717					1.17098
WT	-0.478099					1.39291
WT	-0.210133					1.1568
WT	-0.371719					1.29389
R997C	-0.206638		0.143172	0.238918	0.0796393	1.154
R997C	-0.162536					1.11925
R997C	0.00592899					0.995899
R997C		1.06241
R997C	0.206914					0.866389
R997C	0.558265					0.679118
R997C	0.143828					0.905114
R997C	0.321437					0.800272
R997C	0.162009					0.89378
R997C	0.259337					0.835472
					range		error
	avg ∆∆Ct	st dev	SEM	fold change	low	high	-	+
EV	8.88178e-17	0.0547377	0.0173096	1	0.988074	1.01207	0.0119264	0.0120704
WT	-0.37009	0.193123	0.0643743	1.29243	1.23603	1.35141	0.0564017	0.0589754
R997C	0.143172	0.238918	0.0796393	0.905526	0.856894	0.956918	0.048632	0.051392

## Sheet: Statistical Analysis
t-Test: Two-Sample Assuming Unequal Variances
	EV	WT
Mean	1.00064	1.30303
Variance	0.00140638	0.0328972
Observations	10	9
Hypothesized Mean Difference	0
df	9
t Stat	-4.90805
P(T<=t) one-tail	0.000419144
t Critical one-tail	1.83311
P(T<=t) two-tail	0.000838287
t Critical two-tail	2.26216
t-Test: Two-Sample Assuming Unequal Variances
	EV	R997C
Mean	1.00064	0.916588
Variance	0.00140638	0.0229248
Observations	10	9
Hypothesized Mean Difference	0
df	9
t Stat	1.62129
P(T<=t) one-tail	0.0697034
t Critical one-tail	1.83311
P(T<=t) two-tail	0.139407
t Critical two-tail	2.26216
